# Supplementary material for: Biosynthesis of α-Bisabolol by Farnesyl Diphosphate Synthase and α-Bisabolol Synthase and Their Related Transcription Factors in Matricaria recutita L
Source: Int J Mol Sci. 2023 Jan 15;24(2):1730. doi: 10.3390/ijms24021730 (PMC9864331; doi:10.3390/ijms24021730)
Supplement: Supplementary file 1 [file ijms-24-01730-s001.zip]

Archive with 1 entries (1 files):
- ijms-2113054-SI.xlsx
