# Supplementary material for: Biosynthesis of α-Bisabolol by Farnesyl Diphosphate Synthase and α-Bisabolol Synthase and Their Related Transcription Factors in Matricaria recutita L
Source: Int J Mol Sci. 2023 Jan 15;24(2):1730. doi: 10.3390/ijms24021730 (PMC9864331; doi:10.3390/ijms24021730)
Supplement: Supplementary file 1 [file ijms-24-01730-s001.zip › ijms-2113054-SI.xlsx]

## Sheet: Table S1
Table S1 Primers for MrFPS and MrBBS
name	F	R
FPS-cds	TTGAAAATGAGTACCGTGGATCTGA	AAATCATTTGCTGCAATACATCTAC
BBS-cds	CTCACAACAAATCCCTCGAATAG	CGAAAAGCGAGAACTTGAACC
FPS-prokaryotic	GCCATGGCTGATATCGGATCCATGAGTACCGTGGATCTGAAATCA	GCAAGCTTGTCGACGGAGCTCCTTTTGCCTCTTGTAGATTTTACCC
BBS-prokaryotic	GCCATGGCTGATATCGGATCCATGTCAACTTTATCAGTTTCTACTCCTTC	GCAAGCTTGTCGACGGAGCTCGACAATCATAGGGTGAACGAAGAGC
FPS-qpcr	AGCGGCATCTTCACCTTACAAA	CGTCAAATTCAAACGCAGGGG
BBS-qpcr	TCCAATGATCCTTCTTGTGACTCTTCTC	CCTCTAACCTTGGCAACCTTCTACG
18s	TTCTTGTTTGCCCTCTTATTCT	AACCAGGTAGCATTCCTCTTC
FPS-GFP	CGGGGGACTGAGCTCGGTACCATGAGTACCGTGGATCTGAAATCA	CATGTCGACTCTAGAGGATCCCTTTTGCCTCTTGTAGATTTTACCC
BBS-GFP	CGGGGGACTGAGCTCGGTACCATGTCAACTTTATCAGTTTCTACTCCTTC	CATGTCGACTCTAGAGGATCCGACAATCATAGGGTGAACGAAGAGC
rolB	GCTCTTGCAGTGCTAGATTT	GAAGGTGCAAGCTACCTCTC
rolC	CTCCTGACATCAAACTCGTC	TGCTTCGAGTTATGGGTACA
FPS-promoter	AAATCGAATCGGGCCAATGG	GTCAAATTCAAACGCAGGGTCG
BBS-promoter	GAGGCTGTTCCTGGTCCTAATGTA	CAATGGAGATGAAGAAAAGGAAGG
MrMYB2	AACCAACACCATTAGCATAAAG	CTAGGCCACCATTGATCCACTC
MrMYB3	ATGGTGTTACAGAAAAGGTTGG	TTTTTTATTCAGAGGAGTCGGC
MrMYB4	ATGTTTGCAGGTTTAAAGAGGTGTGG	TTATAAAGTAGACAGCCATTCTCCTC
MrMYB5	ATGATTGCTAGTCATCTACCGGGCCG	CTATAGCTGTTTTGTATTGCTGCCTTCC
MrMYB6	AAAATGGGGATTGATCCGGTGAGC	CGAAAACTGTAATGAACTTTCCTAT
MrAP24	ATGTTTAACCTTCAAACCCTTTCA	TCAAAGGAAAAGAAAATCATCATCT
MrAP25	ATGTATCATCAACAAACAGATTTTG	TTAATCCTCGTAGACATAATTTTTG
MrAP26	ATGGCTACTAATCTTCAAACACAAGAACC	CTAACAATCCCATATAAGCATACCTGCATG
MrAP27	ATGGAGCATCATCAATCCATCATAGGTTG	TCAGAAGAAACTATCTACATCCTTCATCC
MrAP28	ATGCAGCAAAACAATCCATACAATGACATAG	TTAATTTGCTAAAACTTCCCAAATTAACTC
MrWRKY2	ATGGACAACCAGCTAGATGCAATGTTTCAT	CTAGCTCGAAGAATATATTTGCATTTGAG
MrWRKY3	ATGGCAAGAGAAGAAGACAATACACAAATG	CTAGCCACTTCTCGAGAGAGATTCGAGAAC
MrWRKY4	ATGAAGTATGAGAATGGGGAGTTGTGGG	TTATGACGGAAAATTTGGAATTACACGGC
MrMYB1	ATGGGAAGAACACCATGTTGCGAAAAAGTAGG	TTAATTCCATGCCCAAAGAAACATACCATCAT
MrWRKY1	TGGGTGAAGTGACAACAATGAT	CTAAAGCGTGCTAGCCAATTCC
MrAP21	ATGAGTTCTGAGCTTGATGATTGC	CTAATAGTCCCACTGTAAAGATTCG
MrAP22	ATGATGGATGCTGCTGGTTCTGGTTC	TCAAGTAGGTAGCATATCCTCCTGC
MrAP23	ATGGGTCAAAAGAAGTTTCGGGGT	CTAATTCGTATTAAGCAGTTCTTC

## Sheet: Table S2
Table S2 Information on the definite TPS subfamily from previous studies
Species	subfamily	ID
Arabidopsis thaliana	TPS-a	AtTPSa1
Artemisia annua	TPS-a	AaTPSa1
Artemisia annua	TPS-a	AaTPSa2
Artemisia annua	TPS-a	AaTPSa3
Capsicum annuum	TPS-a	CaTPSa1
Citrus junos	TPS-a	CjTPSa1
Gossypium arboreum	TPS-a	GaTPSa1
Gossypium arboreum	TPS-a	GaTPSa2
Latuca sativa	TPS-a	LsTPSa1
Lycopersicon esculentum	TPS-a	LeTPSa1
Lycopersicon hirsutum	TPS-a	LhTPSa1
Nicotiana attenuata	TPS-a	NaTPSa1
Nicotiana tabacun	TPS-a	NtTPSa1
Ricinus communis	TPS-a	RcTPSa1
Solanum tuberosum	TPS-a	SotTPSa1
Zea mays	TPS-a	ZmTPSa1
Agastache rugosa	TPS-b	ArTPSb1
Arabidopsis thaliana	TPS-b	AtTPSb1
Artemisia annua	TPS-b	AaTPSb1
Cinnamommum tenuipilum	TPS-b	CtTPSb1
Citrus limon	TPS-b	ClTPSb1
Citrus limon	TPS-b	ClTPSb2
Citrus limon	TPS-b	ClTPSb3
Citrus limon	TPS-b	ClTPSb4
Mentha aquatica	TPS-b	MaTPSb1
Mentha longifolia	TPS-b	MlTPSb1
Mentha spicata	TPS-b	MsTPSb1
Perilla frutescens	TPS-b	PfTPSb1
Populus alba x tremula	TPS-b	PatTPSb1
Quercus ilex	TPS-b	QiTPSb1
Salvia stenophylla	TPS-b	SsTPSb1
Schizone tenuifolia	TPS-b	SatTPSb1
Croton sublyratus	TPS-c	CsuTPSc1
Cucurbita maxima	TPS-c	CmTPSc1
Latuca sativa	TPS-c	LsTPSc1
Lycopersicon esculentum	TPS-c	LeTPSc1
Picea glauca	TPS-c	PgTPSc1
Picea sitchensis	TPS-c	PsiTPSc1
Pisum sativum	TPS-c	PsaTPSc1
Scoparia dulcis	TPS-c	SdTPSc1
Stevia rebaudiana	TPS-c	SrTPSc1
Zea mays	TPS-c	ZmTPSc1
Abies grandis	TPS-d	AgTPSd1
Abies grandis	TPS-d	AgTPSd10
Abies grandis	TPS-d	AgTPSd11
Abies grandis	TPS-d	AgTPSd2
Abies grandis	TPS-d	AgTPSd3
Abies grandis	TPS-d	AgTPSd4
Abies grandis	TPS-d	AgTPSd5
Abies grandis	TPS-d	AgTPSd6
Abies grandis	TPS-d	AgTPSd7
Abies grandis	TPS-d	AgTPSd8
Abies grandis	TPS-d	AgTPSd9
Ginkgo biloba	TPS-d	GbTPSd1
Picea abies	TPS-d	PaTPSd1
Picea abies	TPS-d	PaTPSd2
Picea abies	TPS-d	PaTPSd3
Picea abies	TPS-d	PaTPSd4
Picea abies	TPS-d	PaTPSd5
Picea abies	TPS-d	PaTPSd6
Picea abies	TPS-d	PaTPSd7
Picea abies	TPS-d	PaTPSd8
Picea abies	TPS-d	PaTPSd9
Picea sitchensis	TPS-d	PsiTPSd1
Picea sitchensis	TPS-d	PsiTPSd2
Pinus tadea	TPS-d	PtTPSd1
Pinus tadea	TPS-d	PtTPSd2
Pinus tadea	TPS-d	PtTPSd3
Pinus tadea	TPS-d	PtTPSd4
Taxus brevifolia	TPS-d	TbTPSd1
Taxus canadensis	TPS-d	TcTPSd2
Cucumus sativus	TPS-e	CsaTPSe1
Cucurbita maxima	TPS-e	CmTPSe1
Latuca sativa	TPS-e	LsTPSe1
Picea glauca	TPS-e	PgTPSe1
Picea sitchensis	TPS-e	PsiTPSe1
Stevia rebaudiana	TPS-e	SrTPSe1
Antirrhinum majus	TPS-g	AmTPSg1
Antirrhinum majus	TPS-g	AmTPSg2
Antirrhinum majus	TPS-g	AmTPSg3
Arabidopsis thaliana	TPS-g	AtTPSg1

## Sheet: Table S3
Table S3 Prediction of TFs binding sites in MrFPS promoter
motif_id	motif_alt_id	class	family	sequence_name	start	stop	strand	score	p-value	q-value	matched_sequence
MA0959.1	AIB	Basic helix-loop-helix factors (bHLH)		FPS-promoter	-43	-36	+	12.2258	3.4e-05	0.0485	GCATGTGC
MA0959.1	AIB	Basic helix-loop-helix factors (bHLH)		FPS-promoter	-43	-36	-	12.2258	3.4e-05	0.0485	GCACATGC
MA0976.1	CRF4	AP2/ERF domain		FPS-promoter	-73	-66	+	11.4918	6.73e-05	0.0433	GCGCCGCG
MA1414.1	E2FA	Winged Helix-Turn-Helix	E2F	FPS-promoter	-97	-88	-	13.4719	1.12e-05	0.0343	AGGCGCCACA
MA0570.1	ABF1	Basic leucine zipper factors (bZIP)		FPS-promoter	-263	-245	+	9.11236	2.13e-05	0.036	TGTCCCGTGGCCAGCCCGA
MA1004.1	ERF13	AP2/ERF domain		FPS-promoter	-344	-337	+	11.2951	9.2e-05	0.0398	GGCCGCCC
MA0999.1	ERF098	AP2/ERF domain		FPS-promoter	-345	-338	+	9.28767	9.03e-05	0.0467	AGGCCGCC
MA0583.1	RAV1(var.2)	AP2/ERF domain		FPS-promoter	-363	-352	-	12.0244	2.57e-05	0.0442	TTCACCTGCAGC
MA0931.1	ABI5	Basic leucine zipper factors (bZIP)		FPS-promoter	-543	-534	-	14.1311	9.93e-06	0.033	GGACACGTGC
MA0959.1	AIB	Basic helix-loop-helix factors (bHLH)		FPS-promoter	-543	-536	+	11.9194	5.81e-05	0.0485	GCACGTGT
MA0959.1	AIB	Basic helix-loop-helix factors (bHLH)		FPS-promoter	-543	-536	-	11.9194	5.81e-05	0.0485	ACACGTGC
MA0549.1	BZR2			FPS-promoter	-544	-534	+	15.8415	2.09e-06	0.00658	CGCACGTGTCC
MA1333.1	AT4G18890	Other	BES3	FPS-promoter	-544	-534	+	15.9697	3.26e-06	0.0107	CGCACGTGTCC
MA1331.1	AT1G78700	Other	BES1	FPS-promoter	-544	-534	+	15.7424	4.54e-06	0.0144	CGCACGTGTCC
MA1332.1	AT4G36780	Other	BES2	FPS-promoter	-544	-534	-	15.2424	5.92e-06	0.0196	GGACACGTGCG
MA0550.2	BZR1	Other	BES1	FPS-promoter	-545	-526	+	13.3636	1.41e-05	0.0433	TCGCACGTGTCCGCAATGTC
MA1363.1	bHLH69	Basic helix-loop-helix factors (bHLH)		FPS-promoter	-551	-537	+	14.9213	4.69e-06	0.0133	AGGGGTTCGCACGTG
MA0550.2	BZR1	Other	BES1	FPS-promoter	-553	-534	-	11.7879	2.67e-05	0.0433	GGACACGTGCGAACCCCTGT
MA0583.1	RAV1(var.2)	AP2/ERF domain		FPS-promoter	-563	-552	+	12.6098	1.15e-05	0.0396	ATCACCTGGTAC
MA0123.1	abi4	-	-	FPS-promoter	-609	-600	+	11.0899	8.37e-05	0.0283	CAGCGCCCGC
MA0999.1	ERF098	AP2/ERF domain		FPS-promoter	-631	-624	-	10.0068	2.81e-05	0.0234	CAGCCGCC
MA0975.1	CRF2	AP2/ERF domain		FPS-promoter	-631	-624	-	12.0492	3.77e-05	0.0328	CAGCCGCC
MA0992.1	ERF4	AP2/ERF domain		FPS-promoter	-631	-624	-	10.8197	9.69e-05	0.0492	CAGCCGCC
MA0976.1	CRF4	AP2/ERF domain		FPS-promoter	-631	-624	-	11.2623	9.84e-05	0.0474	CAGCCGCC
MA0567.1	ERF1B	AP2/ERF domain		FPS-promoter	-632	-625	-	11.9878	5.09e-05	0.0484	AGCCGCCT
MA1049.1	ERF094	AP2/ERF domain		FPS-promoter	-632	-625	-	12.2623	6.42e-05	0.0431	AGCCGCCT
MA1228.1	AT4G18450	AP2/ERF domain		FPS-promoter	-633	-617	+	11.6212	2.14e-05	0.0164	CAGGCGGCTGTTGATGC
MA1231.1	ERF15	AP2/ERF domain		FPS-promoter	-633	-619	-	10.8636	4.03e-05	0.0362	ATCAACAGCCGCCTG
MA0998.1	ERF096	AP2/ERF domain		FPS-promoter	-633	-624	-	11.4255	5.21e-05	0.0326	CAGCCGCCTG
MA1239.1	ERF104	AP2/ERF domain		FPS-promoter	-634	-616	-	11.3788	2.89e-05	0.0231	AGCATCAACAGCCGCCTGC
MA1240.1	ERF10	AP2/ERF domain		FPS-promoter	-634	-614	-	10.3182	5.25e-05	0.045	TCAGCATCAACAGCCGCCTGC
MA1262.1	ERF2	AP2/ERF domain		FPS-promoter	-635	-615	-	14.3182	6.07e-06	0.0104	CAGCATCAACAGCCGCCTGCG
MA1264.1	ESE1	AP2/ERF domain		FPS-promoter	-635	-621	+	11.9697	2.15e-05	0.0312	CGCAGGCGGCTGTTG
MA1225.1	ERF5	AP2/ERF domain		FPS-promoter	-635	-621	-	10.3788	4.9e-05	0.0423	CAACAGCCGCCTGCG
MA1000.2	ERF105	AP2/ERF domain		FPS-promoter	-636	-622	+	9.43939	5.67e-05	0.0485	ACGCAGGCGGCTGTT
MA0975.1	CRF2	AP2/ERF domain		FPS-promoter	-935	-928	-	11.3934	9.84e-05	0.0409	GCGCCGCT
MA1266.1	RAP211	AP2/ERF domain		FPS-promoter	-991	-977	-	13.803	1.18e-05	0.0164	GCGCCATTGCCGCCG
MA1228.1	AT4G18450	AP2/ERF domain		FPS-promoter	-992	-976	+	13.4091	9.29e-06	0.0143	GCGGCGGCAATGGCGCT
MA1232.1	AT4G28140	AP2/ERF domain		FPS-promoter	-993	-974	+	17.3939	3.66e-07	0.00102	GGCGGCGGCAATGGCGCTCG
MA0999.1	ERF098	AP2/ERF domain		FPS-promoter	-993	-986	-	10.8082	6.67e-06	0.0172	CCGCCGCC
MA0992.1	ERF4	AP2/ERF domain		FPS-promoter	-993	-986	-	14.5902	6.67e-06	0.0136	CCGCCGCC
MA0975.1	CRF2	AP2/ERF domain		FPS-promoter	-993	-986	-	15.1967	6.67e-06	0.0167	CCGCCGCC
MA1242.1	AT3G57600	AP2/ERF domain		FPS-promoter	-993	-983	-	14.1212	9.19e-06	0.0166	TTGCCGCCGCC
MA1240.1	ERF10	AP2/ERF domain		FPS-promoter	-993	-973	-	13.4697	1.06e-05	0.0138	GCGAGCGCCATTGCCGCCGCC
MA1053.1	ERF109	AP2/ERF domain		FPS-promoter	-993	-986	-	14.3571	1.33e-05	0.0313	CCGCCGCC
MA1052.1	RAP2-6	AP2/ERF domain		FPS-promoter	-993	-986	-	14.8427	1.33e-05	0.0303	CCGCCGCC
MA1051.1	RAP2-3	AP2/ERF domain		FPS-promoter	-993	-986	-	13.211	1.33e-05	0.0351	CCGCCGCC
MA0980.1	RAP2-10	AP2/ERF domain		FPS-promoter	-993	-986	-	13.2385	1.33e-05	0.0306	CCGCCGCC
MA0976.1	CRF4	AP2/ERF domain		FPS-promoter	-993	-986	-	14.377	1.33e-05	0.0257	CCGCCGCC
MA1248.1	DREB26	AP2/ERF domain		FPS-promoter	-993	-974	-	13.3788	1.54e-05	0.0485	CGAGCGCCATTGCCGCCGCC
MA1239.1	ERF104	AP2/ERF domain		FPS-promoter	-993	-975	-	12.4091	1.74e-05	0.0231	GAGCGCCATTGCCGCCGCC
MA1221.1	RAP26	AP2/ERF domain		FPS-promoter	-994	-980	+	18.7879	2.25e-07	0.000645	TGGCGGCGGCAATGG
MA1002.1	ERF112	AP2/ERF domain		FPS-promoter	-994	-985	-	14.9836	4.13e-07	0.00109	GCCGCCGCCA
MA1225.1	ERF5	AP2/ERF domain		FPS-promoter	-994	-980	-	17.7576	5.24e-07	0.00181	CCATTGCCGCCGCCA
MA1247.1	AT1G28160	AP2/ERF domain		FPS-promoter	-994	-980	+	17.9091	5.45e-07	0.0016	TGGCGGCGGCAATGG
MA1250.1	AT1G75490	AP2/ERF domain		FPS-promoter	-994	-980	-	17.4545	6.1e-07	0.00206	CCATTGCCGCCGCCA
MA1245.1	AT2G33710	AP2/ERF domain		FPS-promoter	-994	-980	-	17.6212	6.36e-07	0.00176	CCATTGCCGCCGCCA
MA1252.1	PUCHI	AP2/ERF domain		FPS-promoter	-994	-980	-	17.4394	7.87e-07	0.0027	CCATTGCCGCCGCCA
MA1233.1	AT1G71450	AP2/ERF domain		FPS-promoter	-994	-975	-	16.5909	1.04e-06	0.00369	GAGCGCCATTGCCGCCGCCA
MA1262.1	ERF2	AP2/ERF domain		FPS-promoter	-994	-974	-	16.3333	1.64e-06	0.00563	CGAGCGCCATTGCCGCCGCCA
MA1222.1	AT1G44830	AP2/ERF domain		FPS-promoter	-994	-980	-	16.2273	1.96e-06	0.00651	CCATTGCCGCCGCCA
MA1219.1	CEJ1	AP2/ERF domain		FPS-promoter	-994	-980	-	15.5758	3.05e-06	0.0106	CCATTGCCGCCGCCA
MA0997.1	ERF069	AP2/ERF domain		FPS-promoter	-994	-986	-	11.0161	3.66e-06	0.0107	CCGCCGCCA
MA1266.1	RAP211	AP2/ERF domain		FPS-promoter	-994	-980	-	14.803	4.96e-06	0.0138	CCATTGCCGCCGCCA
MA1005.1	ERF3	AP2/ERF domain		FPS-promoter	-994	-987	-	14.7097	8.13e-06	0.0225	CGCCGCCA
MA1004.1	ERF13	AP2/ERF domain		FPS-promoter	-994	-987	-	13.9344	8.13e-06	0.0141	CGCCGCCA
MA0567.1	ERF1B	AP2/ERF domain		FPS-promoter	-994	-987	-	14.9146	8.13e-06	0.0232	CGCCGCCA
MA1238.1	ERF38	AP2/ERF domain		FPS-promoter	-994	-980	+	13.9242	1.2e-05	0.0387	TGGCGGCGGCAATGG
MA1264.1	ESE1	AP2/ERF domain		FPS-promoter	-994	-980	+	12.9091	1.35e-05	0.0312	TGGCGGCGGCAATGG
MA1034.1	Os05g0497200	-	-	FPS-promoter	-994	-987	-	15.2294	1.48e-05	0.0322	CGCCGCCA
MA1049.1	ERF094	AP2/ERF domain		FPS-promoter	-994	-987	-	13.459	2.96e-05	0.0431	CGCCGCCA
MA1228.1	AT4G18450	AP2/ERF domain		FPS-promoter	-995	-979	+	17.1364	1.05e-06	0.00322	TTGGCGGCGGCAATGGC
MA1001.1	ERF11	AP2/ERF domain		FPS-promoter	-995	-986	-	11.4839	2.01e-06	0.00693	CCGCCGCCAA
MA0998.1	ERF096	AP2/ERF domain		FPS-promoter	-995	-986	-	13.1277	3.5e-06	0.00877	CCGCCGCCAA
MA1237.1	AT4G16750	AP2/ERF domain		FPS-promoter	-995	-981	-	14.7727	5.17e-06	0.0172	CATTGCCGCCGCCAA
MA1231.1	ERF15	AP2/ERF domain		FPS-promoter	-995	-981	-	14.5455	6.28e-06	0.0217	CATTGCCGCCGCCAA
MA1227.1	AT1G12630	AP2/ERF domain		FPS-promoter	-995	-975	-	14.5758	6.77e-06	0.021	GAGCGCCATTGCCGCCGCCAA
MA1216.1	RAP21	AP2/ERF domain		FPS-promoter	-995	-983	+	13.6818	1.53e-05	0.0468	TTGGCGGCGGCAA
MA1239.1	ERF104	AP2/ERF domain		FPS-promoter	-996	-978	-	17.5303	7.01e-07	0.00225	CGCCATTGCCGCCGCCAAG
MA1240.1	ERF10	AP2/ERF domain		FPS-promoter	-996	-976	-	16.4545	1.55e-06	0.00532	AGCGCCATTGCCGCCGCCAAG
MA0993.1	ERF7	AP2/ERF domain		FPS-promoter	-996	-987	-	11.4839	5.97e-06	0.0166	CGCCGCCAAG
MA0994.1	ERF8	AP2/ERF domain		FPS-promoter	-996	-987	-	12.0645	6.48e-06	0.0211	CGCCGCCAAG
MA1262.1	ERF2	AP2/ERF domain		FPS-promoter	-997	-977	-	12.9394	1.33e-05	0.0152	GCGCCATTGCCGCCGCCAAGC
MA1264.1	ESE1	AP2/ERF domain		FPS-promoter	-997	-983	+	10.8333	3.64e-05	0.0315	GCTTGGCGGCGGCAA
MA1000.2	ERF105	AP2/ERF domain		FPS-promoter	-998	-984	+	12.8182	1.43e-05	0.0455	GGCTTGGCGGCGGCA
MA1228.1	AT4G18450	AP2/ERF domain		FPS-promoter	-1079	-1063	+	11.9242	1.87e-05	0.0164	GCGGCGGAGATTGCTGA
MA1231.1	ERF15	AP2/ERF domain		FPS-promoter	-1079	-1065	-	11.4545	3.09e-05	0.0362	AGCAATCTCCGCCGC
MA1242.1	AT3G57600	AP2/ERF domain		FPS-promoter	-1080	-1070	-	13.8333	1.05e-05	0.0166	TCTCCGCCGCT
MA1240.1	ERF10	AP2/ERF domain		FPS-promoter	-1080	-1060	-	13.2424	1.2e-05	0.0138	GGGTCAGCAATCTCCGCCGCT
MA1239.1	ERF104	AP2/ERF domain		FPS-promoter	-1080	-1062	-	11.5455	2.67e-05	0.0231	GTCAGCAATCTCCGCCGCT
MA0975.1	CRF2	AP2/ERF domain		FPS-promoter	-1080	-1073	-	11.8525	5.25e-05	0.0328	CCGCCGCT
MA1252.1	PUCHI	AP2/ERF domain		FPS-promoter	-1081	-1067	-	15	4.87e-06	0.00837	CAATCTCCGCCGCTC
MA1247.1	AT1G28160	AP2/ERF domain		FPS-promoter	-1081	-1067	+	14.0909	7.85e-06	0.0116	GAGCGGCGGAGATTG
MA1221.1	RAP26	AP2/ERF domain		FPS-promoter	-1081	-1067	+	12.4848	1.85e-05	0.0266	GAGCGGCGGAGATTG
MA1225.1	ERF5	AP2/ERF domain		FPS-promoter	-1081	-1067	-	11.8939	2.25e-05	0.0389	CAATCTCCGCCGCTC
MA1250.1	AT1G75490	AP2/ERF domain		FPS-promoter	-1081	-1067	-	12.2879	2.48e-05	0.0418	CAATCTCCGCCGCTC
MA1245.1	AT2G33710	AP2/ERF domain		FPS-promoter	-1081	-1067	-	11.3788	3.13e-05	0.0432	CAATCTCCGCCGCTC
MA1262.1	ERF2	AP2/ERF domain		FPS-promoter	-1081	-1061	-	10.1667	5.16e-05	0.0354	GGTCAGCAATCTCCGCCGCTC
MA1000.2	ERF105	AP2/ERF domain		FPS-promoter	-1082	-1068	+	9.22727	6.11e-05	0.0485	GGAGCGGCGGAGATT
MA0123.1	abi4	-	-	FPS-promoter	-1083	-1074	-	11.427	6.52e-05	0.0283	CGCCGCTCCG
MA1236.1	ESE3	AP2/ERF domain		FPS-promoter	-1087	-1069	+	13.3485	1.08e-05	0.0347	CAGTCGGAGCGGCGGAGAT
MA0570.1	ABF1	Basic leucine zipper factors (bZIP)		FPS-promoter	-1113	-1095	+	8.14607	2.86e-05	0.036	GGCGACGTTGCTCGGGCTG
MA0123.1	abi4	-	-	FPS-promoter	-1128	-1119	+	11.3258	6.98e-05	0.0283	CGGTGCGCTC
MA0994.1	ERF8	AP2/ERF domain		FPS-promoter	-1182	-1173	+	11.2419	2.02e-05	0.0329	CGCCGCCTTC
MA0993.1	ERF7	AP2/ERF domain		FPS-promoter	-1182	-1173	+	10.6452	2.66e-05	0.0371	CGCCGCCTTC
MA1005.1	ERF3	AP2/ERF domain		FPS-promoter	-1182	-1175	+	12.3871	3.11e-05	0.0429	CGCCGCCT
MA1049.1	ERF094	AP2/ERF domain		FPS-promoter	-1182	-1175	+	12.9672	3.77e-05	0.0431	CGCCGCCT
MA0567.1	ERF1B	AP2/ERF domain		FPS-promoter	-1182	-1175	+	12.6341	4.1e-05	0.0484	CGCCGCCT
MA1034.1	Os05g0497200	-	-	FPS-promoter	-1182	-1175	+	8.6055	4.44e-05	0.0483	CGCCGCCT
MA1004.1	ERF13	AP2/ERF domain		FPS-promoter	-1182	-1175	+	12.3443	4.76e-05	0.0275	CGCCGCCT
MA0123.1	abi4	-	-	FPS-promoter	-1182	-1173	+	11.5618	5.91e-05	0.0283	CGCCGCCTTC
MA0992.1	ERF4	AP2/ERF domain		FPS-promoter	-1183	-1176	+	12.6885	2.15e-05	0.0218	ACGCCGCC
MA1051.1	RAP2-3	AP2/ERF domain		FPS-promoter	-1183	-1176	+	11.9633	3.63e-05	0.0477	ACGCCGCC
MA0999.1	ERF098	AP2/ERF domain		FPS-promoter	-1183	-1176	+	9.96575	3.63e-05	0.0234	ACGCCGCC
MA1052.1	RAP2-6	AP2/ERF domain		FPS-promoter	-1183	-1176	+	11.5618	4.29e-05	0.0487	ACGCCGCC
MA0998.1	ERF096	AP2/ERF domain		FPS-promoter	-1183	-1174	+	11.5816	4.34e-05	0.0326	ACGCCGCCTT
MA0976.1	CRF4	AP2/ERF domain		FPS-promoter	-1183	-1176	+	11.8852	4.59e-05	0.0433	ACGCCGCC
MA0975.1	CRF2	AP2/ERF domain		FPS-promoter	-1183	-1176	+	11.4754	8.36e-05	0.0409	ACGCCGCC
MA1000.2	ERF105	AP2/ERF domain		FPS-promoter	-1185	-1171	-	9.56061	5.43e-05	0.0485	ACGAAGGCGGCGTCC
MA1264.1	ESE1	AP2/ERF domain		FPS-promoter	-1186	-1172	-	10.4242	4.35e-05	0.0315	CGAAGGCGGCGTCCG
MA1225.1	ERF5	AP2/ERF domain		FPS-promoter	-1186	-1172	+	10.4091	4.83e-05	0.0423	CGGACGCCGCCTTCG
MA1228.1	AT4G18450	AP2/ERF domain		FPS-promoter	-1190	-1174	-	8.19697	8.11e-05	0.0415	AAGGCGGCGTCCGCCTC
MA1239.1	ERF104	AP2/ERF domain		FPS-promoter	-1191	-1173	+	10.0758	5.21e-05	0.0334	TGAGGCGGACGCCGCCTTC
MA1262.1	ERF2	AP2/ERF domain		FPS-promoter	-1192	-1172	+	10.4091	4.63e-05	0.0354	ATGAGGCGGACGCCGCCTTCG
MA1079.1	WRKY21	WRKY		FPS-promoter	-1242	-1233	-	12.6393	7.46e-07	0.00287	GAGGTCAACG
MA1088.1	WRKY48	WRKY		FPS-promoter	-1242	-1233	-	10.3548	2.58e-06	0.00995	GAGGTCAACG
MA1094.1	WRKY8	WRKY		FPS-promoter	-1242	-1234	-	11.5645	3.31e-06	0.0127	AGGTCAACG
MA1296.1	WRKY46	WRKY		FPS-promoter	-1242	-1232	+	14.5816	8.16e-06	0.0306	CGTTGACCTCG
MA1089.1	WRKY57	WRKY		FPS-promoter	-1242	-1233	-	11.871	1.06e-05	0.0409	GAGGTCAACG
MA1302.1	WRKY65	WRKY		FPS-promoter	-1242	-1232	-	13.9545	1.17e-05	0.0452	CGAGGTCAACG
MA1087.1	WRKY45	WRKY		FPS-promoter	-1242	-1235	+	14.945	1.21e-05	0.0459	CGTTGACC
MA1084.1	WRKY38	WRKY		FPS-promoter	-1242	-1235	+	14.5447	1.21e-05	0.042	CGTTGACC
MA1075.1	WRKY12	WRKY		FPS-promoter	-1242	-1235	+	14.6911	1.21e-05	0.0446	CGTTGACC
MA1076.1	WRKY15	WRKY		FPS-promoter	-1243	-1234	-	12.6422	7.46e-07	0.00286	AGGTCAACGC
MA1086.1	WRKY43	WRKY		FPS-promoter	-1243	-1234	-	11.688	2.76e-06	0.0106	AGGTCAACGC
MA1083.1	WRKY30	WRKY		FPS-promoter	-1244	-1235	-	13.8197	1.97e-06	0.00696	GGTCAACGCC
MA1305.1	WRKY55	WRKY		FPS-promoter	-1244	-1233	+	14.3788	9.31e-06	0.0358	GGCGTTGACCTC
MA1312.1	WRKY47	WRKY		FPS-promoter	-1247	-1234	+	16.1341	1.83e-06	0.00703	TTCGGCGTTGACCT
MA1310.1	WRKY42	WRKY		FPS-promoter	-1252	-1232	+	14.3143	1.03e-05	0.0394	GGCGCTTCGGCGTTGACCTCG
MA0999.1	ERF098	AP2/ERF domain		FPS-promoter	-1263	-1256	-	10.1301	2e-05	0.0234	CGGCCGCC
MA0992.1	ERF4	AP2/ERF domain		FPS-promoter	-1263	-1256	-	11.9344	4.29e-05	0.0291	CGGCCGCC
MA0975.1	CRF2	AP2/ERF domain		FPS-promoter	-1263	-1256	-	11.918	4.44e-05	0.0328	CGGCCGCC
MA1002.1	ERF112	AP2/ERF domain		FPS-promoter	-1264	-1255	-	12.6066	1.4e-05	0.0183	GCGGCCGCCA
MA1004.1	ERF13	AP2/ERF domain		FPS-promoter	-1264	-1257	-	13.1803	2.29e-05	0.0199	GGCCGCCA
MA1049.1	ERF094	AP2/ERF domain		FPS-promoter	-1264	-1257	-	12.1967	7.23e-05	0.0431	GGCCGCCA
MA0998.1	ERF096	AP2/ERF domain		FPS-promoter	-1265	-1256	-	12.0426	2.68e-05	0.0326	CGGCCGCCAC
MA1231.1	ERF15	AP2/ERF domain		FPS-promoter	-1265	-1251	-	10.7727	4.2e-05	0.0362	CCGTGCGGCCGCCAC
MA1228.1	AT4G18450	AP2/ERF domain		FPS-promoter	-1265	-1249	+	9.45455	5.15e-05	0.0317	GTGGCGGCCGCACGGCG
MA1261.1	AT5G67000	AP2/ERF domain		FPS-promoter	-1436	-1422	-	13.5263	1.28e-05	0.0424	TGTGCGCGGTGGCGG
MA1242.1	AT3G57600	AP2/ERF domain		FPS-promoter	-1436	-1426	+	12.5152	2e-05	0.021	CCGCCACCGCG
MA1231.1	ERF15	AP2/ERF domain		FPS-promoter	-1441	-1427	+	9.5303	7.08e-05	0.0488	ACTTCCCGCCACCGC
MA0123.1	abi4	-	-	FPS-promoter	-1720	-1711	+	11.7978	4.78e-05	0.0283	CGGTGCTCCG
MA0123.1	abi4	-	-	FPS-promoter	-1763	-1754	+	11.2809	7.23e-05	0.0283	CGGTGCCGCA
MA0564.1	ABI3	B3 domain		FPS-promoter	-1855	-1847	-	13.45	9.34e-06	0.0308	CCGCATGCA
MA0565.1	FUS3	B3 domain		FPS-promoter	-1855	-1847	+	13.6707	2.08e-05	0.0385	TGCATGCGG
MA0565.1	FUS3	B3 domain		FPS-promoter	-1856	-1848	-	13.7683	1.8e-05	0.0385	CGCATGCAG
MA0564.1	ABI3	B3 domain		FPS-promoter	-1856	-1848	+	13.2357	2.15e-05	0.0355	CTGCATGCG
MA1291.1	TCP7	Basic helix-loop-helix factors (bHLH)	TCP domain	FPS-promoter	-1915	-1905	+	14.7727	6.41e-06	0.0203	GTGGGACCCCT
MA1019.1	Glyma19g26560.1	-	-	FPS-promoter	-1915	-1907	-	13.9344	1.18e-05	0.0326	GGGTCCCAC
MA1064.1	TCP2	Basic helix-loop-helix factors (bHLH)	TCP domain	FPS-promoter	-1915	-1906	+	11.9032	2.24e-05	0.0407	GTGGGACCCC
MA1064.1	TCP2	Basic helix-loop-helix factors (bHLH)	TCP domain	FPS-promoter	-1915	-1906	-	11.9032	2.24e-05	0.0407	GGGGTCCCAC
MA1284.1	TCP1	Basic helix-loop-helix factors (bHLH)	TCP domain	FPS-promoter	-1916	-1887	+	13.7439	6.25e-06	0.014	GGTGGGACCCCTCGTTTCCTTGAAATCAAT
MA1288.1	At1g72010	Basic helix-loop-helix factors (bHLH)	TCP domain	FPS-promoter	-1917	-1905	+	13.5152	1.28e-05	0.0363	TGGTGGGACCCCT
MA1065.1	TCP20	Basic helix-loop-helix factors (bHLH)	TCP domain	FPS-promoter	-1917	-1908	-	12.9344	1.74e-05	0.0484	GGTCCCACCA
re2f-1	-95		GCGGGAAA

## Sheet: Table S4
Table S4 Prediction of TFs binding sites in MrBBS promoter
motif_id	motif_alt_id	class	family	sequence_name	start	stop	strand	score	p-value	q-value	matched_sequence
MA1274.1	OBP3	C2H2 zinc finger factors	Dof-type	BBS-promoter	-23	-3	+	12.3333	2.36e-05	0.0388	CTTCCTTTTCTTCATCTCCAT
MA1402.1	BPC6	Other	BBR-BPC	BBS-promoter	-26	-6	+	-1.25	5.25e-05	0.0418	TACCTTCCTTTTCTTCATCTC
MA1233.1	AT1G71450	AP2/ERF domain		BBS-promoter	-85	-66	+	10.4848	5.86e-05	0.0213	CACCTAAGTCGCCACATCCA
MA1233.1	AT1G71450	AP2/ERF domain		BBS-promoter	-91	-72	+	10.2424	6.73e-05	0.0213	TACCGTCACCTAAGTCGCCA
MA1265.1	AT4G31060	AP2/ERF domain		BBS-promoter	-92	-73	+	12.6515	2.49e-05	0.0333	CTACCGTCACCTAAGTCGCC
MA1260.1	AT1G77640	AP2/ERF domain		BBS-promoter	-93	-73	-	10.9848	4.66e-05	0.0376	GGCGACTTAGGTGACGGTAGC
MA1257.1	ERF9	AP2/ERF domain		BBS-promoter	-95	-75	-	10.6667	3.58e-05	0.0188	CGACTTAGGTGACGGTAGCGG
MA1237.1	AT4G16750	AP2/ERF domain		BBS-promoter	-97	-83	+	12.4545	3.25e-05	0.0305	AACCGCTACCGTCAC
MA1233.1	AT1G71450	AP2/ERF domain		BBS-promoter	-97	-78	+	9.66667	9.27e-05	0.0244	AACCGCTACCGTCACCTAAG
MA1238.1	ERF38	AP2/ERF domain		BBS-promoter	-98	-84	-	12.6061	2.87e-05	0.0415	TGACGGTAGCGGTTG
MA1219.1	CEJ1	AP2/ERF domain		BBS-promoter	-98	-84	+	11.9394	3.81e-05	0.032	CAACCGCTACCGTCA
MA1222.1	AT1G44830	AP2/ERF domain		BBS-promoter	-98	-84	+	10.6515	4.55e-05	0.0371	CAACCGCTACCGTCA
MA1233.1	AT1G71450	AP2/ERF domain		BBS-promoter	-100	-81	+	11.6364	2.99e-05	0.0158	CACAACCGCTACCGTCACCT
MA1239.1	ERF104	AP2/ERF domain		BBS-promoter	-100	-82	+	10.2121	4.91e-05	0.0396	CACAACCGCTACCGTCACC
MA1257.1	ERF9	AP2/ERF domain		BBS-promoter	-101	-81	-	11.2273	2.7e-05	0.0188	AGGTGACGGTAGCGGTTGTGT
MA1227.1	AT1G12630	AP2/ERF domain		BBS-promoter	-103	-83	+	14.8485	5.24e-06	0.00828	TTACACAACCGCTACCGTCAC
MA1233.1	AT1G71450	AP2/ERF domain		BBS-promoter	-103	-84	+	13.3182	1.04e-05	0.00827	TTACACAACCGCTACCGTCA
MA1232.1	AT4G28140	AP2/ERF domain		BBS-promoter	-104	-85	-	11.9394	3.82e-05	0.0298	GACGGTAGCGGTTGTGTAAA
MA1265.1	AT4G31060	AP2/ERF domain		BBS-promoter	-125	-106	+	11.6061	4.22e-05	0.0333	CCACCGTCTCGTTCTCCCCG
MA1260.1	AT1G77640	AP2/ERF domain		BBS-promoter	-126	-106	-	15.1061	5.2e-06	0.0084	CGGGGAGAACGAGACGGTGGA
MA1226.1	AT5G18450	AP2/ERF domain		BBS-promoter	-126	-112	-	12.8333	1.76e-05	0.0286	GAACGAGACGGTGGA
MA1255.1	AT1G22810	AP2/ERF domain		BBS-promoter	-126	-112	-	12.0909	2.82e-05	0.0458	GAACGAGACGGTGGA
MA1257.1	ERF9	AP2/ERF domain		BBS-promoter	-128	-108	-	11.4697	2.38e-05	0.0188	GGGAGAACGAGACGGTGGAAG
MA1236.1	ESE3	AP2/ERF domain		BBS-promoter	-129	-111	-	12.197	2.06e-05	0.0323	AGAACGAGACGGTGGAAGT
MA1246.1	LEP	AP2/ERF domain		BBS-promoter	-129	-109	+	11.5152	2.8e-05	0.0446	ACTTCCACCGTCTCGTTCTCC
MA1237.1	AT4G16750	AP2/ERF domain		BBS-promoter	-130	-116	+	12.1818	3.87e-05	0.0305	CACTTCCACCGTCTC
MA1250.1	AT1G75490	AP2/ERF domain		BBS-promoter	-131	-117	+	17.6364	5.14e-07	0.00083	CCACTTCCACCGTCT
MA1222.1	AT1G44830	AP2/ERF domain		BBS-promoter	-131	-117	+	17.1515	9.62e-07	0.00157	CCACTTCCACCGTCT
MA1219.1	CEJ1	AP2/ERF domain		BBS-promoter	-131	-117	+	16.1364	1.8e-06	0.00302	CCACTTCCACCGTCT
MA1225.1	ERF5	AP2/ERF domain		BBS-promoter	-131	-117	+	11.6818	2.53e-05	0.0401	CCACTTCCACCGTCT
MA1238.1	ERF38	AP2/ERF domain		BBS-promoter	-131	-117	-	11.5758	5.16e-05	0.0415	AGACGGTGGAAGTGG
MA1239.1	ERF104	AP2/ERF domain		BBS-promoter	-133	-115	+	10.3485	4.63e-05	0.0396	TACCACTTCCACCGTCTCG
MA1240.1	ERF10	AP2/ERF domain		BBS-promoter	-135	-115	+	11.5758	2.89e-05	0.0464	ACTACCACTTCCACCGTCTCG
MA1233.1	AT1G71450	AP2/ERF domain		BBS-promoter	-136	-117	+	15.1212	3.07e-06	0.00485	TACTACCACTTCCACCGTCT
MA1248.1	DREB26	AP2/ERF domain		BBS-promoter	-137	-118	+	18.5303	1.9e-07	0.000308	CTACTACCACTTCCACCGTC
MA1232.1	AT4G28140	AP2/ERF domain		BBS-promoter	-137	-118	-	17.803	2.23e-07	0.000348	GACGGTGGAAGTGGTAGTAG
MA0576.1	RAX3	Tryptophan cluster factors	Myb/SANT domain factors	BBS-promoter	-141	-129	-	7.08537	3.1e-05	0.0279	TGGTAGTAGGTGC
MA1402.1	BPC6	Other	BBR-BPC	BBS-promoter	-176	-156	+	2.96053	1.56e-05	0.0249	CTCCGGTTCCTTCTATCCCTC
MA0945.1	ARR1	Tryptophan cluster factors	Myb/SANT domain factors	BBS-promoter	-432	-423	-	10.5	1.41e-05	0.0243	ACCGAATCTC
MA1399.1	At5g08520	Helix-Turn-Helix	Myb-related	BBS-promoter	-498	-486	+	12.7727	2.76e-05	0.0473	CTTGGGGATAAGG
MA1083.1	WRKY30	WRKY		BBS-promoter	-526	-517	+	14.0492	7.46e-07	0.00126	GGTCAACGCT
MA1087.1	WRKY45	WRKY		BBS-promoter	-526	-519	-	14.945	1.21e-05	0.0204	CGTTGACC
MA1084.1	WRKY38	WRKY		BBS-promoter	-526	-519	-	14.5447	1.21e-05	0.0199	CGTTGACC
MA1075.1	WRKY12	WRKY		BBS-promoter	-526	-519	-	14.6911	1.21e-05	0.02	CGTTGACC
MA1080.1	WRKY23	WRKY		BBS-promoter	-526	-519	+	13.8427	2.67e-05	0.0449	GGTCAACG
MA1076.1	WRKY15	WRKY		BBS-promoter	-527	-518	+	12.6422	7.46e-07	0.00126	AGGTCAACGC
MA1086.1	WRKY43	WRKY		BBS-promoter	-527	-518	+	11.688	2.76e-06	0.00473	AGGTCAACGC
MA1094.1	WRKY8	WRKY		BBS-promoter	-527	-519	+	11.5645	3.31e-06	0.0057	AGGTCAACG
MA1312.1	WRKY47	WRKY		BBS-promoter	-527	-514	-	15.4512	3.54e-06	0.006	ATTAGCGTTGACCT
MA1093.1	WRKY75	WRKY		BBS-promoter	-527	-520	+	12.5902	2.67e-05	0.0461	AGGTCAAC
MA1079.1	WRKY21	WRKY		BBS-promoter	-528	-519	+	12.6393	7.46e-07	0.00128	GAGGTCAACG
MA1088.1	WRKY48	WRKY		BBS-promoter	-528	-519	+	10.3548	2.58e-06	0.00443	GAGGTCAACG
MA1089.1	WRKY57	WRKY		BBS-promoter	-528	-519	+	11.871	1.06e-05	0.0183	GAGGTCAACG
MA1305.1	WRKY55	WRKY		BBS-promoter	-528	-517	-	14.1212	1.13e-05	0.0194	AGCGTTGACCTC
MA1077.1	WRKY18	WRKY		BBS-promoter	-528	-519	+	12.459	1.57e-05	0.0269	GAGGTCAACG
MA1090.1	WRKY60	WRKY		BBS-promoter	-528	-518	+	13.1475	2.42e-05	0.0406	GAGGTCAACGC
MA1310.1	WRKY42	WRKY		BBS-promoter	-529	-509	-	15.1143	5e-06	0.0085	GTGAGATTAGCGTTGACCTCA
MA1302.1	WRKY65	WRKY		BBS-promoter	-529	-519	+	13.6667	1.51e-05	0.0259	TGAGGTCAACG
MA1308.1	WRKY70	WRKY		BBS-promoter	-529	-517	-	12.6212	1.8e-05	0.0309	AGCGTTGACCTCA
MA1295.1	WRKY20	WRKY		BBS-promoter	-529	-517	-	13.4848	1.99e-05	0.0339	AGCGTTGACCTCA
MA1314.1	WRKY14	WRKY		BBS-promoter	-529	-517	+	12.9394	2.03e-05	0.0348	TGAGGTCAACGCT
MA1306.1	WRKY11	WRKY		BBS-promoter	-530	-517	-	12.3485	2.45e-05	0.042	AGCGTTGACCTCAT
MA1315.1	WRKY24	WRKY		BBS-promoter	-531	-518	-	13.5909	1.41e-05	0.0242	GCGTTGACCTCATT
MA1307.1	WRKY31	WRKY		BBS-promoter	-537	-519	+	14.5857	8.53e-06	0.0145	ACGGAAAATGAGGTCAACG
MA1300.1	WRKY6	WRKY		BBS-promoter	-537	-519	-	13.7571	1.49e-05	0.0254	CGTTGACCTCATTTTCCGT
MA1083.1	WRKY30	WRKY		BBS-promoter	-550	-541	+	11.9836	4.47e-05	0.0378	GGTCAACCTT
MA1078.1	WRKY2	WRKY		BBS-promoter	-551	-544	+	12.541	2.41e-05	0.0403	GGGTCAAC
MA1094.1	WRKY8	WRKY		BBS-promoter	-551	-543	+	10.6452	3.61e-05	0.0311	GGGTCAACC
MA1076.1	WRKY15	WRKY		BBS-promoter	-551	-542	+	11.1651	4.15e-05	0.0352	GGGTCAACCT
MA1088.1	WRKY48	WRKY		BBS-promoter	-552	-543	+	9.69355	2.75e-05	0.0236	TGGGTCAACC
MA1079.1	WRKY21	WRKY		BBS-promoter	-552	-543	+	11.0492	4.24e-05	0.0363	TGGGTCAACC
MA0589.1	ZAP1	WRKY		BBS-promoter	-555	-545	-	14.7079	6.46e-06	0.0109	TTGACCCAGTC
MA0044.1	HMG-1	-	-	BBS-promoter	-638	-630	-	11.1961	2.85e-05	0.0481	GTTGTTCTC
MA0576.1	RAX3	Tryptophan cluster factors	Myb/SANT domain factors	BBS-promoter	-704	-692	+	6.57317	3.45e-05	0.0279	AGAGGCTAGGTGC
MA0548.2	AGL15	MADS box factors		BBS-promoter	-725	-707	-	11.4697	2.27e-05	0.0387	GTTTCCATATTCCGAAACA

## Sheet: Table S5
Table S5 Identification of TFs related to MrFPS
TFs	Gene	correlation	p-value
MrWRKY1	CL6794.Contig8_All	0.874186	0
MrAP21	Unigene35674_All	0.805418	0.0103502
MrAP22	CL13006.Contig2_All	-0.836312	0
MrMYB1	Unigene21026_All	-0.836312	0

## Sheet: Table S6
Table S6 Identification of TFs related to MrBBS
TFs	Gene	Correlation	p-value
MrMYB2	Unigene31656_All	0.970751	0.0103245
MrMYB3	CL9743.Contig1_All	0.957613	1.00339e-06
MrMYB4	CL8141.Contig3_All	0.945301	0
MrMYB5	CL13034.Contig2_All	0.883625	0
MrMYB6	Unigene15736_All	0.82719	0
MrAP23	CL8377.Contig2_All	0.992893	0
MrAP24	Unigene14745_All	0.985551	0
MrAP25	Unigene24505_All	0.890793	0
MrAP26	CL3536.Contig2_All	0.865538	0
MrAP27	Unigene948_All	0.827048	0
MrAP28	Unigene21945_All	0.81429	0
MrWRKY2	CL4052.Contig1_All	0.979353	0
MrWRKY3	Unigene15403_All	0.922697	0
MrWRKY4	Unigene14172_All	0.803649	0
